# Supplementary material for: Novel Molecular Subtyping Scheme Based on In Silico Analysis of Cuproptosis Regulator Gene Patterns Optimizes Survival Prediction and Treatment of Hepatocellular Carcinoma
Source: J Clin Med. 2023 Sep 5;12(18):5767. doi: 10.3390/jcm12185767 (PMC10531788; doi:10.3390/jcm12185767)
Supplement: Supplementary file 1 [file jcm-12-05767-s001.zip]

Archive with 2 entries (2 files):
- jcm-2231573 Supplementary Table.xls
- jcm-2231573-supplementary.pdf
